# Supplementary material for: Gene Suppression of Transketolase-Like Protein 1 (TKTL1) Sensitizes Glioma Cells to Hypoxia and Ionizing Radiation
Source: Int J Mol Sci. 2018 Jul 25;19(8):2168. doi: 10.3390/ijms19082168 (PMC6121283; doi:10.3390/ijms19082168)
Supplement: Supplementary file 1 [file ijms-19-02168-s001.zip]

Archive with 1 entries (1 files):
- ijms-326006-SI.pdf
